# Supplementary material for: Hepialid Moth Diversity in Australia Further Highlighted by Five New Species in the Endemic Genus Abantiades Herrich-Schäffer (Lepidoptera: Hepialidae)
Source: Insects. 2026 Mar 9;17(3):299. doi: 10.3390/insects17030299 (PMC13027030; doi:10.3390/insects17030299)
Supplement: Supplementary file 1 [file insects-17-00299-s001.zip › Supplementary Table S1.xlsx]

## Sheet: Sheet1
Supplememtary Material for: Moore, M.D. and Stevens, M.I. (2026) Hepialid moth diversity in Australia further highlighted by five new species in the endemic genus Abantiades Herrich-Schäffer (Lepidoptera: Hepialidae). Insects 17. https://doi.org/10.3390/
TABLE S1. Specimen identification, Genbank accession numbers, collection/specimen data, for all specimens used in the morphological and molecular analyses (see Figure 2 and Table 1). Asterisk shows those previously in the genus Bordaia** and Trictina***. Species united by ‘short-beaked’ genitalia morphology shown by a †.
Abantiades species	Authority	Forking (Tines)	Genbank	Date	Year	Location, State	Latitude	Longitude	Collector(s)	Specimen voucher
A. albofasciatus	(Swinhoe, 1892)	Un	OM541925	2015-04-14	2015	Metro Road, Flint, WA	-32.2358	116.439	M. & M. Moore	SAMA
A. antenniochrus	Moore, 2014	Un	OM541931	2014-04-26	2014	Merridin, WA	-31.4264	118.424	N. Temby	SAMA
A. aphenges	(Turner, 1904)	Un	HQ952274	13-Apr	1982	CSIRO Exp. Farm, Wilton, NSW	-34.16	150.44	V.J. Robinson	ANIC
A. argentangulum	Moore & Edwards, 2014	Un	OM541922	2015-04-07	2015	Dryandra State Forrest, Narrogin, WA	-32	116	M. & M. Moore	SAMA
A. argentata	(Tindale, 1932)	Tri*** (Trictena type)	MK561149	2015-04-28	2015	Drummond Cove Caravan Park, WA	-28.6539	114.619	M. & M. Moore	SAMA
A. argyrosticha	(Turner, 1929)	Tri***	MK561187	Mar	2008	Binna Burra, Lamington NP, Qld	-28.1964	153.188	P. Marriott	ANIC
A. atripalpis	(Walker, 1856)	Tri***	MK561116	2008-03-06	2008	461 Pass Rd, Cambridge, TAS	-42.8626	147.418	T. Paine	ANIC
A. aurilegulus	Tindale, 1932	Un	KF394688	1984-05-06	1984	2km WbyS of Bullabulling, WA	-31.01	120.51	E.S. Nielsen, E.D. Edwards	ANIC
A. barcas	(Pfitzner, 1914)	Un	HQ952268	1983-03-20	1983	Mt. Stromlo, ACT	-35.317	149.017	K.L. Dunn	ANIC
A. barnardi	(Tindale, 1941)	Tri***	KF389951	1962-10-11	1962	Kojonup, WA	-33.833	117.159	A. Rogers	ANIC
A. centralia	Moore & Beaver, 2020	Tri	MK561171	10-14-Jun	2005	Ellery Ck, Big Hole Camp, West MacDonnell NP, NT	-23.7718	133.072	D.J. Hilton	ANIC
A. cephalocorvus †	Moore & Beaver, 2020	Tri	MK561104	2016-05-28	2016	Goog's Lake, Eyre Peninsular, SA	-31.5698	133.968	J. Forrest	SAMA
A. concordia	Moore & Beaver, 2022	Bi	HQ952285	1984-05-06	1984	2km WbyS of Bullabulling, WA	-31.01	120.51	E.S. Nielsen, E.D. Edwards	ANIC
A. equipalpus	Moore, 2014	Un	HQ952287	1984-05-06	1984	2km WbyS of Bullabulling, WA	-31.01	120.51	E.S. Nielsen, E.D. Edwards	ANIC
A. fulvomarginatus	Tindale, 1932	Un	KF394433	1963-04-24	1963	Deepdene, WA	-34.26	115.071	V.J. Robinson	ANIC
A. furva	(Tindale, 1932)	Un**	OM541917	2017-05-14	2017	Koorda, WA	-30.8217	117.487	M. Moore	SAMA
A. horakae	Simonsen, 2018	Tri	MK561112	2011-04-28	2011	Eucla, WA	-34.6767	128.884		ANIC
A. hutchinsoni	Moore & Beaver, 2020	Tri	MK561175	1984-05-06	1984	2km WbyS of Bullabulling, WA	-31.01	120.51	E.S. Nielsen, E.D. Edwards	ANIC
A. hyalinatus (type)	(Herrich-Schäffer, 1853)	Un	HQ952266	1996-03-17	1996	Coneac SF951, NSW	-31.843	151.776	J.C. Keast	ANIC
A. hydrographus	(R. Felder, 1874)	Un	HQ952269	1983-04-14	1983	Stokes Inlet,WA	-33.48	121.11	E.S. Nielsen, E.D. Edwards	ANIC
A. incognito sp. nov.	Moore & Stevens	Tri	na	1943-04-10	1943	Toowoomba, Qld	na	na	E.J. Dumigan	QM
A. incognito sp. nov.	Moore & Stevens	Tri	na	1972-05-09	1972	Mt. Glorious, Qld	-27.3342	152.768	A. Hillier	QM
A. incognito sp. nov.	Moore & Stevens	Tri	na	19-22 May	1963	Lamington National Park, Qld	na	na	J.C. Cardale	QM
A. inexpecta †	Simonsen, 2018	Tri	MK561101	1993-05-03	1993	Balladonia, WA	-32.3586	123.622	R.P. MacMillan	ANIC
A. karnka	(Tindale, 1941)	Bi**	OM541915	2017-04-29	2017	Boxwood Hill, WA	-34	118	M. Moore	SAMA
A. kayi	Moore & Beaver, 2020	Tri	MN901405	2017-05-13	2017	Wongan Hills Town, WA	-30.894	116.718	M. Heath	ANIC
A. kolpodes sp. nov.	Moore & Stevens	Bi	PZ098961	2023-06-05	2023	Kalbarri National Park, WA	-27.754	114.372	M. & M. Moore	SAMA
A. kolpodes sp. nov.	Moore & Stevens	Bi	PZ098960	2023-06-05	2023	Kalbarri National Park, WA	-27.754	114.372	M. & M. Moore	SAMA
A. kristenseni †	Simonsen, 2018	Tri	HQ952288	2003-05-23	2003	Border Village, SA	-31.39	129.01	A. Zwick	ANIC
A. labyrinthicus	(Donovan, 1805)	Un	MT364904		2017	Armidale, NSW	-30.4634	151.671	G. Beaver	Ethan Beaver PC
A. latipennis	Tindale, 1932	Un	HQ952270	1983-01-21	1983	9km WSW Derwent Bridge, TAS	-42.1	146.08	J.C. Cardale	ANIC
A. lepusaures sp. nov.	Moore & Stevens	Bi	PZ098959	2007-04-17	2007	69 km W Coolgardie, Woodlands NP, WA	-31.1935	120.547	A. Zwick, G. Cocking	ANIC
A. lepusaures sp. nov.	Moore & Stevens	Bi	PZ098958	2007-04-17	2007	70 km W Coolgardie, Woodlands NP, WA	-31.1935	120.547	A. Zwick, G. Cocking	ANIC
A. lepusaures sp. nov.	Moore & Stevens	Bi	na			na	na	na		ANIC
A. leucochiton	(Pfitzner, 1914)	Un	MT364907	2015-04-16	2015	Walpeup Reserve, Walpeup, Vic	-35.1393	142.024	N. Temby	SAMA
A. lineacurva	Moore & Edwards, 2014	Un	HQ952254	1968-08-09	1968	Bakers Hill, 45 mi E. Perth, WA	-31.747	116.459	I. Southey	ANIC
A. macropusinsulariae †	Simonsen, 2018	Tri	MT052731	2018-05-07	2018	Vivonne Bay, KI, SA	-35.9783	137.181	M. Kokkinn	SAMA
A. magnificus	(T.P. Lucas, 1898)	Un	MT364922	2017-01-30	2017	Camp Road, Bunyip State Forest, Vic	-37.9868	145.659	K. Green	Kees Green PC
A. malleus	Moore & Beaver, 2022	Un	OM541927	2007-04-16	2007	Peak Charles NP, WA	-32.899	121.184	A. Zwick, G. Cocking	ANIC
A. marcidus	Tindale, 1932	Un	MT364913		2016	Williamstown, SA	-34.6684	138.888	G. Hollamby	SAMA
A. mcquillani	Simonsen, 2018	Un	MT364905	2009-02-28	2009	Tasmania, Tas	na	na	G. Cocking	ANIC
A. moesta	(Tindale, 1932)	Un**	na			Merredin, WA	-31.4828	118.286	L.J. Newman	SAMA
A. mysteriella	Simonsen, 2018	Bi	na			Australia			E. Heira	RMNH
A. neglecta	Simonsen, 2018	Un	HQ952258	1996-03-17	1996	Burra Rock, 48km S of Coolgardie, WA	-31.23	121.12	E.D. Edwards, E.S. Nielsen	ANIC
A. obscura	Simonsen, 2018	Tri	MN901400	2013-06-01	2013	Millstream, Chichester N.P., Pilbara, WA	-21.4211	117.159	P. Kay	ANIC
A. ocellatus	Tindale, 1932	Un	OM541920	2015-03-02	2015	Gleneagles Rest Area, Ashendon, WA	-32.2756	116.171	P. Kay	SAMA
A. pallida †	Simonsen, 2018	Tri	MT052733	2017-05-14	2017	Hyden, WA	-30.8216	117.487	M. & M. Moore	SAMA
A. paradoxa	(Tindale, 1932)	Bi**	OM541923	2016-04-06	2016	Metro Road, Flint, WA	-32.2358	116.439	P. Kay	SAMA
A. patella sp. nov.	Moore & Stevens	Un	PZ098962	2023-06-05	2023	Kalbarri Nationa Park, WA	-27.754	114.372	M. & M. Moore	SAMA
A. penneshawensis	Moore & Beaver, 2021	Un	MT364921	2019-04-30	2019	North Cape Road (439), Emu Bay, KI, SA	-35.5995	137.592	M. & M. Moore	SAMA
A. pica	(Tindale, 1932)	Bi** (Bordaia type)	MT773570		2014	Big Desert (SE), Rainbow, Vic	-35.9552	141.848	F. Douglas	Paul Kay PC
A. profundus sp. nov.	Moore & Stevens	Un	PZ098957	2023-06-05	2023	Kalbarri National Park, WA	-27.754	114.372	M. & M. Moore	SAMA
A. profundus sp. nov.	Moore & Stevens	Un	PZ098955	2023-06-05	2023	Kalbarri National Park, WA	-27.754	114.372	M. & M. Moore	SAMA
A. profundus sp. nov.	Moore & Stevens	Un	PZ098956	2023-06-05	2023	Kalbarri National Park, WA	-27.754	114.372	M. & M. Moore	SAMA
A. rubrus	Moore & Beaver, 2021	Un	MT364900	2019-04-08	2019	Western KI Ca. Pk., KI, SA	-35.5019	136.767	G. Sara	SAMA
A. sericatus	Tindale, 1932	Un	HQ952251	1983-04-13	1983	12km N of Scadden, WA	-33.2	121.43	E.S. Nielsen, E.D. Edwards	ANIC
A. sui	Simonsen, 2018	Tri	MK561167	1969-04-25	1969	4 miles west of Paluma, Qld	-19.0211	146.145	I.F.B. Common, M.S. Upton	ANIC
A. tembyi †	Moore & Beaver, 2020	Tri	MK561103	2014-04-28	2014	Ceduna, Eyre Peninular, SA	-32.1241	133.827	N. Temby	SAMA
A. zonatriticum	Moore & Beaver, 2020	Tri	MN901410	2017-05-14	2017	Koorda, Wheatbelt, WA	-30.8216	117.487	M. Moore	SAMA
