# Supplementary material for: Hepialid Moth Diversity in Australia Further Highlighted by Five New Species in the Endemic Genus Abantiades Herrich-Schäffer (Lepidoptera: Hepialidae)
Source: Insects. 2026 Mar 9;17(3):299. doi: 10.3390/insects17030299 (PMC13027030; doi:10.3390/insects17030299)
Supplement: Supplementary file 1 [file insects-17-00299-s001.zip › Supplementary Table S2.xlsx]

## Sheet: Abantiades distance table
	Supplememtary Material for: Moore, M.D. and Stevens, M.I. (2026) Hepialid moth diversity in Australia further highlighted by five new species in the endemic genus Abantiades Herrich-Schäffer (Lepidoptera: Hepialidae). Insects 17. https://doi.org/10.3390/
	Table S2. Uncorrected patristic-distances between all 58 sequences from 49 Abantiades species and the five outgroup taxa for the 658 bp mtDNA (COI) fragment. A single sequence is included for each species, except for the new species where we include all available sequences.
	The included haplotypes are indicated by their codes (1-58). We did not have access to specimens or sequence data for A. moesta and A. mysteriella, and we were not able to generate useful sequence data for A. incognito sp. nov.
		1	2	3	4	5	6	7	8	9	10	11	12	13	14	15	16	17	18	19	20	21	22	23	24	25	26	27	28	29	30	31	32	33	34	35	36	37	38	39	40	41	42	43	44	45	46	47	48
1	Abantiades profundas sp nov B032
2	Abantiades profundas sp nov B033	0
3	Abantiades profundas sp nov B036	0	0
4	Abantiades paradoxa OM541923	0.029	0.029	0.029
5	Abantiades concordia HQ952285	0.04	0.04	0.04	0.041
6	Abantiades penneshawensis MT364921	0.088	0.088	0.088	0.106	0.096
7	Abantiades karnka OM541915	0.061	0.061	0.061	0.064	0.05	0.085
8	Abantiades antenniochrus OM541931	0.078	0.078	0.078	0.078	0.068	0.099	0.061
9	Abantiades aphenges HQ952274	0.072	0.072	0.072	0.081	0.07	0.102	0.06	0.076
10	Abantiades fulvomarginatus KF394433	0.049	0.049	0.049	0.07	0.055	0.093	0.043	0.06	0.033
11	Abantiades lineacurva HQ952254	0.082	0.082	0.082	0.088	0.073	0.094	0.064	0.081	0.056	0.034
12	Abantiades ocellatus OM541920	0.084	0.084	0.084	0.085	0.076	0.111	0.068	0.082	0.074	0.063	0.076
13	Abantiades sericatus HQ952251	0.072	0.072	0.072	0.079	0.056	0.097	0.053	0.068	0.059	0.046	0.062	0.044
14	Abantiades hyalinatus HQ952266	0.093	0.093	0.093	0.1	0.087	0.097	0.082	0.074	0.089	0.082	0.079	0.093	0.082
15	Abantiades magnificus MT364922	0.134	0.134	0.134	0.126	0.12	0.132	0.117	0.112	0.121	0.115	0.117	0.132	0.129	0.104
16	Abantiades hydrographus HQ952269	0.082	0.082	0.082	0.082	0.072	0.111	0.062	0.071	0.072	0.057	0.069	0.066	0.061	0.069	0.119
17	Abantiades argentangulum OM541922	0.078	0.078	0.078	0.088	0.079	0.099	0.071	0.084	0.071	0.067	0.082	0.076	0.068	0.085	0.117	0.074
18	Abantiades lepusaures sp nov D03	0.081	0.081	0.081	0.085	0.067	0.105	0.064	0.082	0.072	0.056	0.068	0.079	0.067	0.076	0.119	0.064	0.078
19	Abantiades lepusaures sp nov F020	0.084	0.084	0.084	0.085	0.069	0.107	0.067	0.081	0.074	0.059	0.069	0.084	0.07	0.075	0.119	0.064	0.08	0.003
20	Abantiades leucochiton MT364907	0.074	0.074	0.074	0.085	0.065	0.088	0.059	0.07	0.064	0.049	0.056	0.062	0.059	0.069	0.12	0.062	0.064	0.047	0.048
21	Abantiades neglecta HQ952258	0.085	0.085	0.085	0.094	0.072	0.093	0.064	0.076	0.067	0.056	0.064	0.071	0.062	0.079	0.114	0.072	0.069	0.053	0.054	0.026
22	Abantiades pica MT773570	0.094	0.094	0.094	0.096	0.079	0.109	0.074	0.088	0.087	0.074	0.082	0.079	0.079	0.084	0.116	0.086	0.073	0.065	0.067	0.059	0.063
23	Abantiades labyrinthicus MT364904	0.099	0.099	0.099	0.109	0.085	0.108	0.085	0.1	0.076	0.067	0.081	0.085	0.084	0.09	0.126	0.086	0.078	0.087	0.086	0.068	0.073	0.078
24	Abantiades mcquillani MT364905	0.103	0.103	0.103	0.111	0.087	0.096	0.095	0.098	0.085	0.072	0.085	0.087	0.096	0.094	0.13	0.092	0.082	0.094	0.092	0.074	0.077	0.081	0.022
25	Abantiades rubrus MT364900	0.108	0.108	0.108	0.106	0.093	0.105	0.091	0.1	0.091	0.09	0.09	0.093	0.091	0.104	0.129	0.091	0.093	0.088	0.088	0.078	0.082	0.082	0.052	0.056
26	Abantiades kolpodes sp nov B030	0.071	0.071	0.071	0.079	0.065	0.094	0.058	0.065	0.063	0.049	0.059	0.064	0.052	0.069	0.112	0.051	0.065	0.052	0.056	0.052	0.061	0.071	0.079	0.085	0.088
27	Abantiades kolpodes sp nov B031	0.074	0.074	0.074	0.082	0.068	0.099	0.062	0.068	0.066	0.055	0.064	0.067	0.056	0.072	0.116	0.054	0.068	0.056	0.059	0.055	0.064	0.074	0.082	0.089	0.091	0.005
28	Abantiades marcidus MT364913	0.078	0.078	0.078	0.079	0.068	0.1	0.059	0.061	0.066	0.058	0.071	0.07	0.059	0.077	0.105	0.062	0.062	0.062	0.069	0.055	0.056	0.067	0.073	0.084	0.078	0.046	0.05
29	Abantiades furva OM541917	0.1	0.1	0.1	0.097	0.093	0.12	0.09	0.084	0.083	0.065	0.081	0.093	0.079	0.082	0.123	0.087	0.081	0.079	0.078	0.078	0.081	0.106	0.096	0.103	0.102	0.07	0.073	0.073
30	Abantiades patella sp nov B034	0.07	0.07	0.07	0.071	0.061	0.105	0.061	0.064	0.059	0.049	0.065	0.061	0.052	0.077	0.111	0.057	0.059	0.058	0.059	0.047	0.046	0.065	0.078	0.089	0.085	0.053	0.056	0.041	0.064
31	Abantiades latipennis HQ952270	0.103	0.103	0.103	0.095	0.097	0.116	0.09	0.092	0.097	0.081	0.084	0.085	0.077	0.097	0.121	0.084	0.086	0.091	0.09	0.079	0.09	0.092	0.099	0.103	0.087	0.081	0.084	0.082	0.097	0.079
32	Abantiades malleus OM541927	0.082	0.082	0.082	0.09	0.071	0.105	0.076	0.073	0.079	0.051	0.078	0.081	0.067	0.082	0.122	0.069	0.078	0.073	0.075	0.067	0.066	0.079	0.087	0.094	0.094	0.062	0.065	0.056	0.093	0.059	0.082
33	Abantiades albofasciatus OM541925	0.081	0.081	0.081	0.084	0.076	0.112	0.07	0.076	0.074	0.056	0.073	0.084	0.07	0.077	0.125	0.068	0.078	0.067	0.07	0.062	0.069	0.078	0.09	0.109	0.093	0.059	0.062	0.058	0.084	0.061	0.081	0.068
34	Abantiades barcas HQ952268	0.098	0.098	0.098	0.106	0.088	0.111	0.088	0.087	0.08	0.062	0.06	0.08	0.074	0.1	0.122	0.085	0.081	0.079	0.082	0.074	0.077	0.082	0.082	0.086	0.092	0.066	0.069	0.075	0.082	0.071	0.09	0.072	0.067
35	Abantiades centralia MK561171	0.08	0.08	0.08	0.088	0.069	0.109	0.071	0.077	0.07	0.051	0.076	0.079	0.06	0.084	0.119	0.07	0.062	0.069	0.073	0.059	0.065	0.08	0.086	0.103	0.097	0.06	0.063	0.053	0.085	0.056	0.085	0.076	0.062	0.08
36	Abantiades hutchinsoni MK561175	0.079	0.079	0.079	0.088	0.071	0.108	0.073	0.077	0.069	0.046	0.076	0.08	0.062	0.084	0.12	0.067	0.06	0.071	0.073	0.057	0.059	0.072	0.083	0.098	0.097	0.059	0.062	0.049	0.083	0.051	0.082	0.066	0.063	0.075	0.026
37	Abantiades zonatriticum MN901410	0.073	0.073	0.073	0.078	0.065	0.102	0.065	0.072	0.061	0.039	0.064	0.073	0.058	0.071	0.116	0.056	0.059	0.062	0.062	0.047	0.059	0.071	0.073	0.094	0.087	0.05	0.053	0.049	0.067	0.049	0.073	0.062	0.056	0.067	0.029	0.018
38	Abantiades kayi MN901405	0.085	0.085	0.085	0.093	0.068	0.111	0.072	0.076	0.068	0.046	0.075	0.079	0.062	0.077	0.111	0.064	0.067	0.065	0.067	0.059	0.063	0.07	0.085	0.103	0.096	0.061	0.064	0.058	0.085	0.053	0.076	0.075	0.062	0.081	0.035	0.026	0.032
39	Abantiades obscura MN901400	0.079	0.079	0.079	0.085	0.066	0.105	0.068	0.071	0.064	0.061	0.065	0.07	0.054	0.077	0.115	0.06	0.062	0.062	0.062	0.04	0.049	0.066	0.077	0.092	0.086	0.051	0.051	0.046	0.082	0.04	0.075	0.06	0.057	0.074	0.037	0.029	0.032	0.032
40	Abantiades barnardi KF389951	0.084	0.084	0.084	0.088	0.065	0.109	0.067	0.075	0.071	0.043	0.073	0.086	0.067	0.077	0.104	0.053	0.071	0.069	0.069	0.066	0.069	0.084	0.081	0.087	0.093	0.057	0.06	0.06	0.083	0.064	0.084	0.071	0.068	0.079	0.05	0.049	0.048	0.048	0.048
41	Abantiades pallida MT052733	0.096	0.096	0.096	0.096	0.084	0.119	0.084	0.091	0.091	0.067	0.088	0.099	0.081	0.089	0.126	0.084	0.085	0.073	0.076	0.074	0.079	0.082	0.09	0.094	0.087	0.07	0.073	0.068	0.097	0.07	0.102	0.087	0.076	0.094	0.068	0.063	0.065	0.067	0.065	0.075
42	Abantiades tembyi MK561103	0.099	0.099	0.099	0.097	0.083	0.122	0.09	0.091	0.091	0.077	0.088	0.099	0.082	0.092	0.133	0.075	0.091	0.08	0.083	0.079	0.081	0.094	0.092	0.098	0.083	0.071	0.074	0.073	0.094	0.073	0.097	0.076	0.077	0.094	0.071	0.069	0.063	0.071	0.063	0.073	0.037
43	Abantiades macropusinsulariae MT052731	0.1	0.1	0.1	0.109	0.093	0.125	0.094	0.097	0.096	0.078	0.093	0.091	0.087	0.099	0.134	0.079	0.088	0.081	0.081	0.078	0.079	0.088	0.103	0.103	0.1	0.079	0.082	0.079	0.105	0.074	0.101	0.093	0.084	0.096	0.079	0.074	0.076	0.075	0.06	0.085	0.047	0.051
44	Abantiades cephalocorvus MK561104	0.094	0.094	0.094	0.106	0.093	0.111	0.096	0.093	0.099	0.059	0.094	0.102	0.088	0.09	0.134	0.089	0.097	0.08	0.082	0.08	0.079	0.097	0.103	0.109	0.097	0.074	0.077	0.077	0.103	0.076	0.117	0.073	0.083	0.102	0.079	0.074	0.069	0.076	0.068	0.075	0.06	0.057	0.068
45	Abantiades kristenseni HQ952288	0.096	0.096	0.096	0.102	0.084	0.116	0.085	0.082	0.086	0.064	0.079	0.091	0.079	0.087	0.126	0.073	0.081	0.079	0.078	0.068	0.079	0.093	0.09	0.097	0.088	0.067	0.07	0.068	0.094	0.065	0.092	0.078	0.073	0.087	0.069	0.065	0.061	0.059	0.056	0.064	0.046	0.04	0.047	0.043
46	Abantiades inexpecta MK561101	0.085	0.085	0.085	0.091	0.072	0.104	0.068	0.08	0.078	0.064	0.076	0.089	0.07	0.084	0.126	0.07	0.072	0.066	0.064	0.06	0.064	0.086	0.087	0.094	0.093	0.059	0.062	0.058	0.096	0.059	0.09	0.068	0.066	0.093	0.056	0.056	0.058	0.051	0.045	0.065	0.042	0.035	0.045	0.049	0.037
47	Abantiades atripalpis MK561116	0.075	0.075	0.075	0.086	0.072	0.103	0.074	0.07	0.073	0.039	0.07	0.068	0.054	0.08	0.11	0.067	0.061	0.072	0.07	0.056	0.06	0.082	0.085	0.092	0.091	0.056	0.06	0.059	0.078	0.058	0.08	0.063	0.072	0.071	0.043	0.041	0.038	0.05	0.042	0.047	0.066	0.063	0.074	0.072	0.067	0.061
48	Abantiades horakae MK561112	0.074	0.074	0.074	0.085	0.071	0.1	0.071	0.08	0.07	0.029	0.071	0.069	0.06	0.073	0.114	0.063	0.063	0.069	0.071	0.054	0.059	0.072	0.079	0.08	0.085	0.056	0.059	0.062	0.075	0.059	0.075	0.055	0.074	0.07	0.048	0.043	0.039	0.048	0.043	0.039	0.065	0.066	0.077	0.065	0.066	0.056	0.016
49	Abantiades argyrosticha MK561187	0.098	0.098	0.098	0.104	0.088	0.113	0.091	0.089	0.089	0.073	0.081	0.091	0.08	0.098	0.133	0.081	0.071	0.078	0.075	0.067	0.067	0.086	0.089	0.094	0.103	0.069	0.073	0.074	0.099	0.076	0.097	0.074	0.074	0.081	0.071	0.069	0.067	0.066	0.056	0.065	0.079	0.074	0.086	0.081	0.071	0.068	0.065	0.067
50	Abantiades sui MK561167	0.076	0.076	0.076	0.077	0.057	0.105	0.06	0.065	0.065	0.055	0.065	0.062	0.051	0.069	0.116	0.045	0.055	0.059	0.06	0.046	0.054	0.072	0.075	0.084	0.077	0.045	0.048	0.048	0.077	0.042	0.079	0.054	0.057	0.073	0.048	0.042	0.037	0.046	0.031	0.048	0.062	0.059	0.069	0.068	0.055	0.041	0.038	0.037
51	Abantiades argentata MK561149	0.069	0.069	0.069	0.069	0.051	0.098	0.054	0.062	0.059	0.044	0.059	0.059	0.045	0.062	0.111	0.048	0.051	0.052	0.053	0.04	0.047	0.066	0.069	0.076	0.071	0.042	0.045	0.045	0.069	0.039	0.069	0.051	0.051	0.067	0.045	0.042	0.031	0.043	0.031	0.044	0.06	0.057	0.071	0.066	0.057	0.043	0.034	0.034
52	Abantiades aurilegulus KF394688	0.118	0.118	0.118	0.127	0.099	0.128	0.105	0.117	0.107	0.096	0.118	0.113	0.109	0.108	0.134	0.104	0.12	0.098	0.102	0.107	0.092	0.115	0.113	0.113	0.115	0.097	0.1	0.109	0.119	0.107	0.128	0.106	0.113	0.111	0.111	0.107	0.099	0.099	0.1	0.104	0.111	0.106	0.113	0.104	0.115	0.106	0.091	0.092
53	Abantiades equipalpus HQ952287	0.085	0.085	0.085	0.09	0.077	0.109	0.067	0.072	0.071	0.049	0.064	0.077	0.067	0.079	0.122	0.062	0.063	0.071	0.07	0.059	0.064	0.084	0.069	0.083	0.084	0.058	0.058	0.052	0.076	0.056	0.09	0.054	0.066	0.077	0.065	0.063	0.051	0.071	0.054	0.069	0.079	0.069	0.086	0.079	0.074	0.068	0.058	0.057
54	Jeana robiginosa HQ952126	0.103	0.103	0.103	0.108	0.094	0.122	0.088	0.097	0.085	0.065	0.09	0.091	0.088	0.106	0.143	0.093	0.094	0.085	0.084	0.081	0.074	0.096	0.105	0.102	0.108	0.082	0.085	0.076	0.108	0.088	0.109	0.081	0.093	0.095	0.094	0.093	0.087	0.091	0.08	0.092	0.105	0.102	0.105	0.099	0.099	0.09	0.083	0.086
55	Oxycanus niphadias HQ952111	0.097	0.097	0.097	0.099	0.085	0.112	0.09	0.1	0.085	0.082	0.091	0.094	0.09	0.108	0.137	0.105	0.102	0.096	0.1	0.084	0.082	0.102	0.106	0.111	0.106	0.093	0.096	0.082	0.103	0.084	0.105	0.093	0.093	0.095	0.096	0.096	0.09	0.094	0.082	0.1	0.105	0.102	0.109	0.111	0.106	0.084	0.088	0.09
56	Elhama australasiae MN901445	0.094	0.094	0.094	0.108	0.093	0.099	0.084	0.097	0.075	0.062	0.079	0.084	0.082	0.098	0.128	0.093	0.093	0.09	0.094	0.078	0.067	0.097	0.099	0.101	0.106	0.09	0.094	0.073	0.109	0.081	0.103	0.088	0.084	0.096	0.088	0.086	0.084	0.094	0.085	0.098	0.106	0.11	0.109	0.108	0.102	0.095	0.086	0.086
57	Fraus basicornis HQ952172	0.119	0.119	0.119	0.123	0.109	0.123	0.101	0.112	0.09	0.059	0.085	0.103	0.1	0.113	0.145	0.112	0.108	0.108	0.111	0.085	0.09	0.113	0.107	0.113	0.123	0.103	0.106	0.096	0.11	0.098	0.135	0.108	0.101	0.097	0.1	0.108	0.095	0.11	0.098	0.113	0.121	0.117	0.115	0.123	0.12	0.107	0.1	0.096
58	Korscheltellus gracilis KT148503	0.105	0.105	0.105	0.109	0.096	0.126	0.088	0.094	0.09	0.064	0.09	0.094	0.087	0.108	0.143	0.093	0.097	0.088	0.094	0.085	0.088	0.097	0.109	0.118	0.117	0.084	0.088	0.071	0.105	0.081	0.108	0.093	0.094	0.093	0.091	0.091	0.081	0.093	0.079	0.097	0.102	0.105	0.096	0.102	0.099	0.084	0.091	0.091
[truncated: 9 more columns]
